# Supplementary material for: Rs868058 in the Homeobox Gene HLX Contributes to Early-Onset Fetal Growth Restriction
Source: Biology (Basel). 2022 Mar 16;11(3):447. doi: 10.3390/biology11030447 (PMC8945724; doi:10.3390/biology11030447)
Supplement: Supplementary file 1 [file biology-11-00447-s001.zip]

Archive with 1 entries (1 files):
- biology-1594996-supplementary.pdf
